# Supplementary material for: Advancing Extrapulmonary Tuberculosis Diagnosis: Potential of MPT64 Immunochemistry-Based Antigen Detection Test in a High-TB, Low-HIV Endemic Setting
Source: Pathogens. 2025 Jul 28;14(8):741. doi: 10.3390/pathogens14080741 (PMC12388923; doi:10.3390/pathogens14080741)
Supplement: Supplementary file 1 [file pathogens-14-00741-s001.zip]

Archive with 1 entries (1 files):
- pathogens-3745075-supplementary.pdf
